# Supplementary material for: Cathepsin H Knockdown Reverses Radioresistance of Hepatocellular Carcinoma via Metabolic Switch Followed by Apoptosis
Source: Int J Mol Sci. 2023 Mar 9;24(6):5257. doi: 10.3390/ijms24065257 (PMC10049059; doi:10.3390/ijms24065257)
Supplement: Supplementary file 1 [file ijms-24-05257-s001.zip]

Archive with 1 entries (1 files):
- ijms-2259383-supplementary.pptx
